# Supplementary material for: Morpho-Cultural and Pathogenic Variability of Sclerotinia sclerotiorum Causing White Mold of Common Beans in Temperate Climate
Source: J Fungi (Basel). 2022 Jul 21;8(7):755. doi: 10.3390/jof8070755 (PMC9316490; doi:10.3390/jof8070755)
Supplement: Supplementary file 1 [file jof-08-00755-s001.zip]

Archive with 1 entries (1 files):
- jof-1794401-supplementary.pdf
